# Supplementary material for: Pathogenetic Mechanisms Underlying Spinocerebellar Ataxia Type 3 Are Altered in Primary Oligodendrocyte Culture
Source: Cells. 2022 Aug 22;11(16):2615. doi: 10.3390/cells11162615 (PMC9406561; doi:10.3390/cells11162615)
Supplement: Supplementary file 1 [file cells-11-02615-s001.zip]

Archive with 1 entries (1 files):
- cells-1852688-supplementary.pdf
